# Supplementary material for: Role and Involvement of TENM4 and miR-708 in Breast Cancer Development and Therapy
Source: Cells. 2022 Jan 5;11(1):172. doi: 10.3390/cells11010172 (PMC8750459; doi:10.3390/cells11010172)
Supplement: Supplementary file 1 [file cells-11-00172-s001.zip]

Archive with 2 entries (2 files):
- Supplementary Figure S1.pptx
- Supplementary Table S1.xls
