# Supplementary material for: Role and Involvement of TENM4 and miR-708 in Breast Cancer Development and Therapy
Source: Cells. 2022 Jan 5;11(1):172. doi: 10.3390/cells11010172 (PMC8750459; doi:10.3390/cells11010172)
Supplement: Supplementary file 1 [file cells-11-00172-s001.zip › Supplementary Table S1.xls]

## Sheet: table_mutations_TENM4
Study of Origin	Sample ID	Cancer Type	Protein Change	Mutation Type	Variant Type	Copy #	Chromosome	Start Pos	End Pos	Ref	Var
Breast Invasive Carcinoma (TCGA, Cell 2015)	TCGA-A2-A04V-01	Invasive Breast Carcinoma	T743N	Missense_Mutation	SNP	Amp	11	78498080	78498080	G	T
Breast Invasive Carcinoma (TCGA, Cell 2015)	TCGA-A1-A0SM-01	Invasive Breast Carcinoma	V64E	Missense_Mutation	SNP	Amp	11	78780799	78780799	A	T
Breast Invasive Carcinoma (TCGA, Cell 2015)	TCGA-AC-A2FE-01	Invasive Breast Carcinoma	T2037K	Missense_Mutation	SNP	Gain	11	78381280	78381280	G	T
Breast Invasive Carcinoma (TCGA, Cell 2015)	TCGA-BH-A0C0-01	Invasive Breast Carcinoma	D1296E	Missense_Mutation	SNP	Diploid	11	78423693	78423693	G	T
Breast Invasive Carcinoma (TCGA, Cell 2015)	TCGA-A8-A06U-01	Invasive Breast Carcinoma	W1691*	Nonsense_Mutation	SNP	ShallowDel	11	78412585	78412585	C	T
Breast Invasive Carcinoma (TCGA, Cell 2015)	TCGA-AC-A23H-01	Invasive Breast Carcinoma	E1930Q	Missense_Mutation	SNP	Diploid	11	78383083	78383083	C	G
Breast Invasive Carcinoma (TCGA, Cell 2015)	TCGA-AC-A23H-01	Invasive Breast Carcinoma	E1906K	Missense_Mutation	SNP	Diploid	11	78383155	78383155	C	T
Breast Invasive Carcinoma (TCGA, Cell 2015)	TCGA-E2-A10F-01	Invasive Breast Carcinoma	R130H	Missense_Mutation	SNP	Diploid	11	78775887	78775887	C	T
Breast Invasive Carcinoma (TCGA, Cell 2015)	TCGA-A8-A07R-01	Invasive Breast Carcinoma	D2250Y	Missense_Mutation	SNP	Gain	11	78380642	78380642	C	A
Breast Invasive Carcinoma (TCGA, Cell 2015)	TCGA-C8-A12L-01	Invasive Breast Carcinoma	S2545P	Missense_Mutation	SNP	Gain	11	78369780	78369780	A	G
Breast Invasive Carcinoma (TCGA, Cell 2015)	TCGA-A2-A0T5-01	Invasive Breast Carcinoma	V1713G	Missense_Mutation	SNP	Diploid	11	78399221	78399221	A	C
Breast Invasive Carcinoma (TCGA, Cell 2015)	TCGA-C8-A1HM-01	Invasive Breast Carcinoma	G2386V	Missense_Mutation	SNP	Diploid	11	78380233	78380233	C	A
Breast Invasive Carcinoma (TCGA, Cell 2015)	TCGA-A2-A25B-01	Invasive Breast Carcinoma	I2130T	Missense_Mutation	SNP	ShallowDel	11	78381001	78381001	A	G
Breast Invasive Carcinoma (TCGA, Cell 2015)	TCGA-A2-A0CM-01	Invasive Breast Carcinoma	R1702H	Missense_Mutation	SNP	ShallowDel	11	78399254	78399254	C	T
Breast Invasive Carcinoma (TCGA, Cell 2015)	TCGA-BH-A18G-01	Invasive Breast Carcinoma	A1108T	Missense_Mutation	SNP	Diploid	11	78440505	78440505	C	T
Breast Invasive Carcinoma (TCGA, Cell 2015)	TCGA-B6-A0IG-01	Invasive Breast Carcinoma	R1212W	Missense_Mutation	SNP	ShallowDel	11	78433879	78433879	G	A
Breast Invasive Carcinoma (TCGA, Cell 2015)	TCGA-BH-A18J-01	Invasive Breast Carcinoma	R2419*	Nonsense_Mutation	SNP	Amp	11	78380135	78380135	G	A
